# Supplementary material for: Pillar-Layered Metal-Organic Frameworks for Sensing Specific Amino Acid and Photocatalyzing Rhodamine B Degradation
Source: Molecules. 2022 Nov 3;27(21):7551. doi: 10.3390/molecules27217551 (PMC9655496; doi:10.3390/molecules27217551)
Supplement: Supplementary file 1 [file molecules-27-07551-s001.zip]

Archive with 1 entries (1 files):
- molecules-2006806-supplementary.pdf
